# Supplementary material for: Transcriptome Analysis in Cotton Boll Weevil (Anthonomus grandis) and RNA Interference in Insect Pests
Source: PLoS One. 2013 Dec 27;8(12):e85079. doi: 10.1371/journal.pone.0085079 (PMC3874031; doi:10.1371/journal.pone.0085079)
Supplement: Table S1 — A. grandis contigs found in the transcriptome corresponding to RNAi insect genes. RNAi mechanism in A. grandis seems to be similar to other insects in the steps of the process like dsRNA cleavage, dsRNA binding and Argonaute activity, but differs of dipterans in dsRNA uptake. No gene involved in dsRNA degradation was found. (XLSX) [file pone.0085079.s004.xlsx]

## Sheet: Plan1
		Protein	Contig Name	Length (bp)	Pfam domain	Top Hit BLASTx	Acession number NCBI	E-value
Cleavage of double-stranded RNA	Dicer and Dicer-like	Dicer	A_grandis_454_c7200	703	dsRNA_bind (PF03368)/ Helicase_C (PF00271)	Dicer-2 [Tribolium castaneum] >gb|EEZ99277.1| hypothetical protein	NP_001107840.1	4.82515e-45
		Dicer	A_grandis_454_rep_c2703	1038	Ribonuclease_3 (PF00636)/ dsrm (PF00035)	Dicer-2 [Tribolium castaneum] >gb|EEZ99277.1| hypothetical protein	NP_001107840.1	3.1747e-35
		Dicer	A_grandis_454_c8498	643	Ribonuclease_3 (PF00636)	Dicer-2 [Tribolium castaneum] >gb|EEZ99277.1| hypothetical protein	NP_001107840.1	5.09257e-48
		Dicer	A_grandis_454_c15710	711	PAZ domain (PF02170)	Dicer-2 [Tribolium castaneum] >gb|EEZ99277.1| hypothetical protein	NP_001107840.1	2.6856e-36
		Dicer	A_grandis_454_c17381	425	Ribonuclease_3 (PF00636)	hypothetical protein NCER_100079 [Nosema ceranae BRL01] >gb|EEQ83085.1|	XP_002996756.1	1.0998e-35
Endonuclease Activity	Ago protein family	Argonaute	A_grandis_454_rep_c1937	2060	PAZ domain (PF02170)/ Piwi (PF02171)	Helicoverpa armigera argonaute protein mRNA	HM012573.1	2e-117
		Argonaute	A_grandis_454_rep_c167	2394	PAZ domain (PF02170)/ Piwi (PF02171)	argonaute protein [Helicoverpa armigera]	ADL27914.1	0.0
		Argonaute	A_grandis_454_c7470	870	Piwi (PF02171)	PREDICTED: similar to piwi protein [Tribolium castaneum] >gb|EFA02921.1| argonaute 3	XP_968053.2	9.77684e-74
		Argonaute	A_grandis_454_rep_c1274	927	Piwi (PF02171)	argonaute-2b [Tribolium castaneum]	EFA04626.1	1.82781e-68
		Argonaute	A_grandis_454_c24484	704	PAZ domain (PF02170)	PREDICTED: similar to piwi protein [Tribolium castaneum] >gb|EFA02921.1| argonaute 3	XP_968053.2	1.37034e-47
		Argonaute	A_grandis_454_c9545	1417	Piwi (PF02171)	argonaute-2b [Tribolium castaneum]	EFA04626.1	1e-31
		Argonaute	A_grandis_454_rep_c167	2394	Piwi (PF02171)	argonaute protein [Helicoverpa armigera]	ADL27914.1	0.0
		Argonaute	A_grandis_454_c8255	673	DUF1785 (PF08699)	argonaute-2b [Tribolium castaneum]	EFA04626.1	5e-28
		Aubergine	A_grandis_454_rep_c2169	551	Piwi (PF02171)	PREDICTED: similar to aubergine protein [Tribolium castaneum]	XP_001811159.1	8.39797e-39
		Aubergine	A_grandis_454_c22254	543	PAZ domain (PF02170)	Protein piwi [Harpegnathos saltator]	XP_001811159.1	1.992e-30
		Aubergine	A_grandis_454_rep_c2169	551	Piwi (PF02171)	piwi [Tribolium castaneum]	EFA07425.1	8.39797e-39
	Putative RNA helicases	Armitage	A_grandis_454_rep_c21150	353	no hit	PREDICTED: similar to armitage CG11513-PA, isoform A [Apis mellifera]	XP_001121242.1	1e-25
		Spindle E	A_grandis_454_rep_c7409	901	no hit	PREDICTED: similar to ATP-dependent RNA helicase A [Tribolium castaneum] >gb|EFA07562.1| spindle E	XP_971741.1	4.13243e-62
		Spindle E	A_grandis_454_c13677	828	TUDOR (PF00567)	PREDICTED: similar to ATP-dependent RNA helicase A [Tribolium castaneum] >gb|EFA07562.1| spindle E	XP_971741.1	8.61283e-44
		Spindle E	A_grandis_454_rep_c4392	506	no hit	PREDICTED: similar to ATP-dependent RNA helicase A [Tribolium castaneum] >gb|EFA07562.1| spindle E	XP_971741.1	8e-10
		Rm62	A_grandis_454_c14766	520	Helicase_C (PF00271)	ATP-dependent RNA helicase p62 [Tribolium castaneum]	NP_001164095.1	8.34434e-24
		Rm62	A_grandis_454_rep_c482	1206	Helicase_C (PF00271)	ATP-dependent RNA helicase p62 [Tribolium castaneum]	NP_001164095.1	6.14009e-52
		Rm62	A_grandis_454_rep_c482	1206	Helicase_C (PF00271)	ATP-dependent RNA helicase p62 [Tribolium castaneum]	NP_001164095.2	6.14009e-52
		Rm62	A_grandis_454_rep_c235	2179	Helicase_C (PF00271)/ DEAD (PF00270)	Rm62 [Tribolium castaneum]	EFA12741.1	0
		Rm62	A_grandis_454_rep_c9981	420	Helicase_C (PF00271)	ATP-dependent RNA helicase p62 [Tribolium castaneum]	NP_001164095.1	1.00357e-20
		Rm62	A_grandis_454_rep_c482	1206	Helicase_C (PF00271)	ATP-dependent RNA helicase p62 [Tribolium castaneum]	NP_001164095.1	6.14009e-52
		Rm62	A_grandis_454_rep_c10347	732	DEAD (PF00270)	hypothetical protein TcasGA2_TC010324 [Tribolium castaneum]	EFA01112.1	3e-123
		Rm62	A_grandis_454_rep_c235	2179	Helicase_C (PF00271)/ DEAD (PF00270)	ATP-dependent RNA helicase p62 [Tribolium castaneum]	NP_001164095.1	0.0
dsRNA uptake	dsRNA transport	SID-1	A_grandis_454_c14864	709	no hit	Sid-1-related C [Tribolium castaneum] >gb|ABU63674.1| Sid-1-related C [Tribolium castaneum]	EFA05674.1	1.18066e-59
		SID-1	A_grandis_454_rep_c2889	1918	no hit	Sid-1-related A [Tribolium castaneum] >gb|ABU63672.1| Sid-1-related A [Tribolium castaneum]	NP_001099012.1	0
	Other factors	R2D2	A_grandis_454_rep_c2895	1104	dsrm (PF00035)	R2D2 protein [Tribolium castaneum] >gb|EFA05903.1| hypothetical protein	NP_001128425.1	4.15836e-28
		TudorSN (p100)	A_grandis_454_rep_c1216	2610	TUDOR (PF00567)	PREDICTED: similar to ebna2 binding protein P100 [Tribolium castaneum] >gb|EFA00120.1|	XP_974879.1	0
		TudorSN (p100)	A_grandis_454_rep_c1216	2610	TUDOR (PF00567)	PREDICTED: similar to ebna2 binding protein P100 [Tribolium castaneum] >gb|EFA00120.1|	XP_974879.1	0
		MUT-7	A_grandis_454_c18992	474	no hit	Probable exonuclease mut-7-like protein [Camponotus floridanus]	EEZ99816.1	3.53806e-10
		MUT-7	A_grandis_454_rep_c7906	1325	DUF1785 (PF01927)	Probable exonuclease mut-7-like protein [Camponotus floridanus]	EEZ99816.1	9.14174e-30
